# Supplementary material for: Cadmium is a stowaway on the zinc transporter AcZIP1 from Agaricus crocodilinus
Source: Arch Microbiol. 2026 Jan 6;208(2):89. doi: 10.1007/s00203-025-04637-0 (PMC12774994; doi:10.1007/s00203-025-04637-0)
Supplement: Supplementary file 1 — Supplementary Material 1 [file 203_2025_4637_MOESM1_ESM.xlsx]

## Sheet: List1
			Supplementary data S1. Primers used in this study
			Primer name	Sequence (5´→3´)	purpose
			AcZIP1-p416-InF	TAGAACTAGTGGATCCATGTCAGCTCTTGGAAACC	construction of expression vectors
			AcZIP1-p416-InR	GCAGCCCGGGGGATCCTCATGCCCAACGACCTAGAAGAG	construction of expression vectors
			AcZIP1-HATAG-F	TAGAACTAGTGGATCCATGTACCCATACGATGTTCCAGATTACGCTTCAGCTCTTGGAAACCTACCC	HA-tagged
			qAcZIP1-F	GACTGGTACACGCTCCGCACAGAC	qPCR
			qAcZIP1-R	CCCAACTAAGATACTGTGTAGCG	qPCR
			AcZIP1-GW-F1	CGATGCTGCGCGCAACACTG	genome walking
			AcZIP1-GW-F2	GTTGGGCTCACGCTTGCTGTGG	genome walking
			AcZIP1-GW-R1	CTCACGATGACACCCGAGCCA	genome walking
			AcZIP1-GW-R2	GACTTGCGATGATAAGGAAGGTGGC	genome walking
			AcZIP1-F2	GGAyTrCGwATAGsyTCyATTTTCATwrTmCTT	homology cloning
			AcZIP1-R2	TGCTATTCCCACAGGCGTsGTkATrCCGTA	homology cloning
			gAcZIP1-F	AGGTCCATCACCTTCCCGTGCC	amplification of genomic clones
			gAcZIP1-R	CACAGACAAATTTACAACTTAAAG	amplification of genomic clones
