# Supplementary material for: Cadmium is a stowaway on the zinc transporter AcZIP1 from Agaricus crocodilinus
Source: Arch Microbiol. 2026 Jan 6;208(2):89. doi: 10.1007/s00203-025-04637-0 (PMC12774994; doi:10.1007/s00203-025-04637-0)
Supplement: Supplementary file 2 — Supplementary Material 2 [file 203_2025_4637_MOESM2_ESM.xlsx]

## Sheet: List1
yeast strain nr.	mutant gene(s)	description	genotype	fenotype	reference
DTY168	ycf1	ABC transporter funneling Cd from cytoplasm to vacuole	MATα his6 leu2-3,-112 ura3-52 ycf1::hisG	Cd-sensitive	Szczypka et al., 1994
CM137	zrc1, cot1	CDF transporters funneling Zn from cytoplasm to vacuole	MATα can1-100 his3-11,15 leu2-3,112 trp1-1 ura3-52 zrc1::His3 cot1::KanR	Zn-sensitive	MacDiarmid et al., 2000
CM34	zrt1, zrt2	ZIP transporters for Zn uptake from environment into cell	MATa zrt1::LEU2 zrt2::HIS3 ade6can1-100 his3-11,15 leu2-3,112 trp1-1 ura3-52	Zn-uptake deficient	MacDiarmid et al., 2000
