# Supplementary material for: Cadmium is a stowaway on the zinc transporter AcZIP1 from Agaricus crocodilinus
Source: Arch Microbiol. 2026 Jan 6;208(2):89. doi: 10.1007/s00203-025-04637-0 (PMC12774994; doi:10.1007/s00203-025-04637-0)
Supplement: Supplementary file 3 — Supplementary Material 3 [file 203_2025_4637_MOESM3_ESM.xlsx]

## Sheet: ZIP1_ACRO2_qPCR
metal_concentration	gene	Cq (average of two technical replicates)		ratio (pfaffl)	log2				par1	par2	par3	mean	SD
0_0	ZIP1	18.33		1	0			control	0	0	0	0	0
Zn_100	ZIP1	22.05		0.106652	-3.22901			Cd1	-0.822985	-1.14888	0.0597338	-0.637379	0.625321
Zn_250	ZIP1	21.71		0.0406916	-4.61913			Cd2.5	-1.65605	0.16866	0.215203	-0.424061	1.06718
Cd_1	ZIP1	19.13		0.565271	-0.822985			Zn100	-3.22901	-2.66541	-3.17881	-3.02441	0.311913
Cd_2,5	ZIP1	19.73		0.317308	-1.65605			Zn250	-4.61913	-2.75275	-2.61409	-3.32866	1.11973
0_0	ZIP1	18.84		1	0
Zn_100	ZIP1	21.67		0.157627	-2.66541
Zn_250	ZIP1	21.03		0.148367	-2.75275		EZIP	2.14
Cd_1	ZIP1	19.05		0.450974	-1.14888		ETUB	1.89
Cd_2,5	ZIP1	19.18		1.12401	0.16866
0_0	ZIP1	19.05		1	0
Zn_100	ZIP1	21.67		0.110429	-3.17881
Zn_250	ZIP1	21.03		0.163335	-2.61409
Cd_1	ZIP1	21.74		1.04227	0.0597338
Cd_2,5	ZIP1	21.18		1.16087	0.215203
0_0	TUB2	25.32
Zn_100	TUB2	26.25
Zn_250	TUB2	24.33
Cd_1	TUB2	25.38
Cd_2,5	TUB2	25.19
0_0	TUB2	24.74
Zn_100	TUB2	25.22
Zn_250	TUB2	24.36
Cd_1	TUB2	23.74
Cd_2,5	TUB2	25.33
0_0	TUB2	29.71
Zn_100	TUB2	29.38
Zn_250	TUB2	29.23
Cd_1	TUB2	32.99
Cd_2,5	TUB2	32.49

## Sheet: ACRO2_Zn_accumulation
Zn concentration	mycelium weight	total Zn weight in mycelium	total Zn weight in 1 g of mycelium	repeat	Zn in medium
mg/L	g	μg	μg		μM
(measured by AAS)	(dry weight)	(measured by AAS x 10)*	(measured by AAS x 10/mycelium weight)
1.86	0.045	18.6	413.333	A	50
2.0472	0.043	20.472	476.093	A	100
3.0822	0.048	30.822	642.125	A	250
1.1715	0.043	11.715	272.442	B	50
1.8284	0.044	18.284	415.545	B	100
3.3368	0.056	33.368	595.857	B	250
2.13	0.062	21.3	343.548	C	50
2.75	0.063	27.5	436.508	C	100
3.95	0.068	39.5	580.882	C	250
*samples were diluted 10x
50	avg 50	343.108	70.4468
100	avg 100	442.715	30.7474
250	avg 250	606.288	31.926

## Sheet: ACRO2_Cd_accumulation
Cd concentration	mycelium weight	total Cd weight in mycelium	total Cd weight in 1 g of mycelium	repeat	Cd in medium
mg/L (μg/mL)	g	μg	μg		μM
(measured by AAS)	(dry weight)	(measured by AAS x 10)*	(total Cd weight/mycelium weight)
0.037	0.041	0.37	9.02439	A	0.5
0.0703	0.023	0.703	30.5652	A	1
0.2169	0.038	2.169	57.0789	A	2.5
0.555	0.052	5.55	106.731	A	5
0.052	0.033	0.52	15.7576	B	0.5
0.0685	0.036	0.685	19.0278	B	1
0.1758	0.03	1.758	58.6	B	2.5
0.3443	0.04	3.443	86.075	B	5
0.07	0.062	0.7	11.2903	C	0.5
0.13	0.057	1.3	22.807	C	1
0.26	0.068	2.6	38.2353	C	2.5
0.4568	0.047	4.568	97.1915	C	5
*samples were diluted 10x
0.5	avg 0.5	12.0241	3.42604
1	avg 1	24.1333	5.88196
2.5	avg 2.5	51.3047	11.344
5	avg 5.0	96.6658	10.3379

## Sheet: ACRO2_Zn_tolerance
Zn in medium (μM)	biomass (mg)			residual growth (%) (avg biomass at X Zn/ 0 Zn * 100)			average of residual growth (%)	SD (%)	mean growth (mg)	SD (mg)
	A	B	C	A	B	C
0	20	25	21	100	100	100	100	0	22	2.64575
50	24	24	25	120	96	119.048	111.683	13.5898	24.3333	0.57735
100	25	21	27	125	84	128.571	112.524	24.7668	24.3333	3.05505
150	16	16	12	80	64	57.1429	67.0476	11.7294	14.6667	2.3094
200	12	14	4	60	56	19.0476	45.0159	22.5779	10	5.2915
250	4	6	5	20	24	23.8095	22.6032	2.25643	5	1
300	1	5	3	5	20	14.2857	13.0952	7.57053	3	2

## Sheet: ACRO2_Cd_tolerance
Cd in medium (μM)	biomass (mg)			residual growth (%) (avg biomass at X Cd/ 0 Cd * 100)			average of residual growth (%)	SD (%)	mean growth (mg)	SD (mg)
	B	C	D	B	C	D
0	33	38	34	100	100	100	100	0	35	2.64575
1	15	18	18	45.4545	47.3684	52.9412	48.588	3.88948	17	1.73205
2	15	16	13	45.4545	42.1053	38.2353	41.9317	3.61275	14.6667	1.52753
3	17	13	9	51.5152	34.2105	26.4706	37.3988	12.8231	13	4
4	14	12	7	42.4242	31.5789	20.5882	31.5305	10.9181	11	3.60555
5	15	8	13	45.4545	21.0526	38.2353	34.9142	12.5354	12	3.60555
7.5	8	5	5	24.2424	13.1579	14.7059	17.3687	6.0029	6	1.73205
10	6	4	5	18.1818	10.5263	14.7059	14.4713	3.83314	5	1
